# Supplementary material for: Differential associations of serum globulin and albumin-globulin ratio with depression in cancer and non-cancer populations: a cross-sectional study
Source: Front Psychiatry. 2025 Apr 10;16:1523060. doi: 10.3389/fpsyt.2025.1523060 (PMC12018410; doi:10.3389/fpsyt.2025.1523060)
Supplement: Supplementary file 1 [file Table1.xlsx]

## Sheet: Table S1
Table S1 Subgroup analysis of the relationship between globulin and depression in cancer and non-cancer populations.
	Cancer group							non-Cancer group
	Crude		Adjusted 1		Adjusted 2			Crude		Adjusted 1		Adjusted 2
Subgroup	OR (95% CI)	p for interaction	OR (95% CI)	p for interaction	OR (95% CI)	p for interaction		OR(95% CI)	p for interaction	OR(95% CI)	p for interaction	OR(95% CI)	p for interaction
Gender		0.793		0.941		0.904			0.174		0.13		0.128
Male	2.49 (1.54, 4.03)		2.42 (1.46, 4.04)		2.61 (1.46, 4.65)			1.62 (1.28, 2.04)		1.34 (1.05, 1.71)		1.37 (1.06, 1.77)
Female	2.73 (1.77, 4.22)		2.29 (1.38, 3.80)		2.51 (1.42, 4.43)			1.34 (1.15, 1.57)		1.07 (0.89, 1.28)		1.00 (0.83, 1.21)
Age		0.554		0.953		0.946			0.319		0.317		0.296
20-39 years	1.62 (0.57, 4.62)		1.43 (0.33, 6.20)		2.01 (0.30, 13.4)			1.53 (1.23, 1.91)		1.19 (0.94, 1.50)		1.28 (1.00, 1.64)
40-59 years	2.70 (1.49, 4.89)		2.57 (1.24, 5.35)		3.62 (1.32, 9.92)			1.68 (1.38, 2.05)		1.25 (0.97, 1.62)		1.17 (0.90, 1.53)
≥ 60 years	2.94 (1.97, 4.37)		2.39 (1.54, 3.70)		2.39 (1.47, 3.89)			1.33 (1.04, 1.70)		1.02 (0.78, 1.32)		1.01 (0.76, 1.34)
Education		0.194		0.419		0.484			0.15		0.417		0.862
Less than high school	1.46 (0.78, 2.76)		1.50 (0.65, 3.47)		1.75 (0.69, 4.47)			1.31 (1.07, 1.61)		1.18 (0.93, 1.49)		1.19 (0.92, 1.54)
High School	2.14 (1.04, 4.38)		2.32 (1.10, 4.92)		2.08 (1.00, 4.35)			1.21 (0.89, 1.64)		1.04 (0.73, 1.48)		1.12 (0.76, 1.64)
More than high school	3.28 (2.07, 5.18)		2.88 (1.78, 4.67)		3.49 (2.04, 5.96)			1.61 (1.34, 1.94)		1.24 (1.00, 1.54)		1.14 (0.93, 1.39)
Marriage		0.729		0.606		0.305			0.382		0.795		0.705
Never Married	1.68 (0.58, 4.87)		0.88 (0.16, 4.84)		1.18 (0.13, 10.5)			1.46 (1.16, 1.83)		1.15 (0.89, 1.49)		1.11 (0.84, 1.46)
Married / living with partner	2.66 (1.68, 4.19)		2.23 (1.29, 3.85)		2.26 (1.16, 4.40)			1.59 (1.30, 1.94)		1.15 (0.92, 1.44)		1.15 (0.92, 1.42)
Widowed / divorced / separated	2.49 (1.61, 3.86)		2.75 (1.56, 4.85)		3.51 (1.88, 6.56)			1.29 (1.03, 1.61)		1.20 (0.92, 1.57)		1.21 (0.91, 1.61)
PIR		0.517		0.883		0.974			0.084		0.09		0.138
PIR < 1	1.76 (1.19, 2.59)		2.23 (1.32, 3.75)		2.53 (1.31, 4.90)			1.25 (0.97, 1.60)		1.21 (0.92, 1.58)		1.24 (0.93, 1.66)
1 ≤ PIR < 3	2.20 (1.33, 3.65)		2.36 (1.37, 4.05)		2.71 (1.48, 4.96)			1.08 (0.90, 1.31)		1.03 (0.83, 1.28)		1.02 (0.82, 1.26)
PIR ≥ 3	2.46 (1.39, 4.35)		2.58 (1.28, 5.23)		2.60 (1.17, 5.74)			1.63 (1.20, 2.21)		1.39 (0.98, 1.96)		1.30 (0.92, 1.85)
BMI		0.91		0.957		0.711			0.636		0.924		0.933
BMI < 25	2.47 (1.36, 4.50)		2.26 (1.11, 4.60)		2.81 (1.20, 6.60)			1.30 (1.01, 1.68)		1.04 (0.81, 1.34)		1.18 (0.92, 1.52)
25 ≤ BMI < 30	2.76 (1.68, 4.52)		2.41 (1.26, 4.60)		2.64 (1.23, 5.66)			1.52 (1.16, 1.97)		1.07 (0.79, 1.46)		1.09 (0.79, 1.50)
BMI ≥ 30	2.35 (1.41, 3.90)		2.37 (1.21, 4.65)		2.40 (1.26, 4.55)			1.50 (1.24, 1.83)		1.14 (0.91, 1.41)		1.13 (0.91, 1.39)
Smoke		0.631		0.911		0.91			0.458		0.986		0.919
Non-Smoker	2.94 (1.82, 4.76)		2.42 (1.32, 4.43)		2.75 (1.39, 5.43)			1.72 (1.42, 2.08)		1.26 (1.02, 1.57)		1.13 (0.91, 1.40)
Smoker	2.55 (1.76, 3.67)		2.39 (1.59, 3.60)		2.58 (1.66, 4.01)			1.56 (1.32, 1.85)		1.21 (1.00, 1.46)		1.19 (0.99, 1.44)
Drink		0.134		0.153		0.29			0.009		0.023		0.014
Non-Drinker	1.90 (1.16, 3.10)		1.62 (0.93, 2.81)		1.89 (1.01, 3.53)			1.11 (0.84, 1.46)		0.91 (0.67, 1.22)		0.87 (0.64, 1.18)
Drinker	2.91 (2.05, 4.13)		2.72 (1.74, 4.25)		3.01 (1.84, 4.95)			1.73 (1.48, 2.03)		1.31 (1.10, 1.55)		1.29 (1.09, 1.52)
CVD		0.304		0.846		0.771			0.66		0.45		0.502
Non-CVD	2.78 (1.92, 4.03)		2.37 (1.51, 3.72)		2.60 (1.54, 4.37)			1.49 (1.29, 1.72)		1.13 (0.96, 1.33)		1.14 (0.96, 1.35)
CVD	1.98 (1.20, 3.27)		2.62 (1.40, 4.89)		2.31 (1.23, 4.34)			1.59 (1.23, 2.05)		1.24 (0.93, 1.64)		1.29 (0.99, 1.69)
Diabetes		0.205		0.359		0.578			0.264		0.133		0.235
Non-Diabetes	2.90 (2.03, 4.16)		2.65 (1.71, 4.11)		2.96 (1.78, 4.92)			1.43 (1.23, 1.65)		1.05 (0.89, 1.24)		1.09 (0.92, 1.30)
Diabetes	1.89 (1.11, 3.21)		1.82 (0.90, 3.66)		1.89 (0.91, 3.90)			1.68 (1.30, 2.18)		1.48 (1.10, 1.99)		1.41 (1.02, 1.94)
Sleep trouble		0.283		0.271		0.206			0.112		0.185		0.105
Non-Sleep trouble	3.62 (2.47, 5.30)		3.37 (2.08, 5.45)		3.54 (2.10, 5.94)			1.85 (1.55, 2.22)		1.24 (1.00, 1.54)		1.22 (0.98, 1.52)
Sleep trouble	2.53 (1.55, 4.13)		2.04 (1.10, 3.78)		2.03 (1.12, 3.68)			1.47 (1.20, 1.80)		1.16 (0.93, 1.45)		1.11 (0.88, 1.39)
Crude: No additional adjustment of covariates.
Adjusted 1: Adjusted for gender, age, race, educational level, marital status, and PIR.
Adjusted 2: Adjusted as for adjusted 1, additionally adjusted BMI, smoking status, drinking status, CVD, diabetes, and sleep trouble.
P-values less than 0.05 are shown in bold.
