# Supplementary material for: Differential associations of serum globulin and albumin-globulin ratio with depression in cancer and non-cancer populations: a cross-sectional study
Source: Front Psychiatry. 2025 Apr 10;16:1523060. doi: 10.3389/fpsyt.2025.1523060 (PMC12018410; doi:10.3389/fpsyt.2025.1523060)
Supplement: Supplementary file 2 [file Table2.xlsx]

## Sheet: Table 2
Table S2 Subgroup analysis of the relationship between AGR and depression in cancer and non-cancer populations.
	Cancer group							non-Cancer group
	Crude		Adjusted 1		Adjusted 2			Crude		Adjusted 1		Adjusted 2
Subgroup	OR (95% CI)	p for interaction	OR (95% CI)	p for interaction	OR (95% CI)	p for interaction		OR(95% CI)	p for interaction	OR(95% CI)	p for interaction	OR(95% CI)	p for interaction
Gender		0.497		0.817		0.494			0.509		0.356		0.397
Male	0.33 (0.12, 0.93)		0.35 (0.11, 1.07)		0.35 (0.11, 1.13)			0.45 (0.28, 0.74)		0.61 (0.37, 0.99)		0.66 (0.40, 1.08)
Female	0.21 (0.10, 0.44)		0.29 (0.14, 0.62)		0.25 (0.11, 0.57)			0.55 (0.41, 0.72)		0.79 (0.57, 1.08)		1.00 (0.72, 1.38)
Age		0.831		0.802		0.735			0.27		0.57		0.942
20-39 years	0.30 (0.08, 1.16)		0.42 (0.07, 2.50)		0.27 (0.02, 3.49)			0.51 (0.36, 0.72)		0.82 (0.58, 1.17)		0.84 (0.58, 1.23)
40-59 years	0.18 (0.06, 0.53)		0.23 (0.07, 0.81)		0.12 (0.03, 0.53)			0.32 (0.20, 0.51)		0.61 (0.35, 1.05)		0.78 (0.45, 1.33)
≥ 60 years	0.24 (0.11, 0.53)		0.38 (0.18, 0.81)		0.43 (0.18, 1.03)			0.46 (0.29, 0.75)		0.73 (0.46, 1.14)		0.80 (0.51, 1.28)
Education		0.191		0.334		0.417			0.519		0.724		0.904
Less than high school	0.73 (0.22, 2.38)		0.74 (0.18, 3.02)		0.47 (0.09, 2.34)			0.53 (0.35, 0.81)		0.76 (0.49, 1.18)		0.84 (0.50, 1.41)
High School	0.38 (0.10, 1.44)		0.35 (0.08, 1.48)		0.41 (0.10, 1.61)			0.56 (0.29, 1.05)		0.75 (0.37, 1.52)		0.78 (0.38, 1.61)
More than high school	0.16 (0.06, 0.40)		0.21 (0.08, 0.51)		0.17 (0.06, 0.46)			0.42 (0.30, 0.57)		0.67 (0.47, 0.94)		0.83 (0.59, 1.15)
Marriage		0.959		0.855		0.689			0.23		0.413		0.333
Never Married	0.32 (0.06, 1.84)		0.51 (0.04, 7.25)		0.19 (0.00, 14.3)			0.51 (0.33, 0.78)		0.84 (0.52, 1.36)		0.99 (0.60, 1.64)
Married / living with partner	0.25 (0.11, 0.53)		0.34 (0.16, 0.74)		0.33 (0.13, 0.85)			0.38 (0.25, 0.58)		0.67 (0.44, 1.03)		0.79 (0.53, 1.18)
Widowed / divorced / separated	0.26 (0.11, 0.63)		0.23 (0.08, 0.66)		0.19 (0.06, 0.61)			0.59 (0.42, 0.84)		0.69 (0.46, 1.03)		0.72 (0.48, 1.09)
PIR		0.717		0.752		0.794			0.3		0.263		0.321
PIR < 1	0.38 (0.19, 0.79)		0.28 (0.13, 0.60)		0.22 (0.08, 0.59)			0.57 (0.35, 0.94)		0.72 (0.42, 1.21)		0.77 (0.45, 1.32)
1 ≤ PIR < 3	0.40 (0.14, 1.11)		0.41 (0.14, 1.15)		0.37 (0.12, 1.13)			0.70 (0.48, 1.02)		0.84 (0.55, 1.27)		0.95 (0.63, 1.43)
PIR ≥ 3	0.22 (0.07, 0.68)		0.21 (0.06, 0.74)		0.26 (0.06, 1.13)			0.41 (0.24, 0.69)		0.55 (0.31, 0.99)		0.66 (0.37, 1.17)
BMI		0.963		0.756		0.398			0.17		0.446		0.589
BMI < 25	0.25 (0.09, 0.65)		0.26 (0.08, 0.88)		0.18 (0.04, 0.71)			0.59 (0.40, 0.88)		0.85 (0.57, 1.26)		0.76 (0.52, 1.12)
25 ≤ BMI < 30	0.30 (0.10, 0.90)		0.39 (0.14, 1.13)		0.35 (0.12, 1.01)			0.56 (0.32, 0.97)		1.02 (0.59, 1.77)		1.07 (0.60, 1.88)
BMI ≥ 30	0.25 (0.08, 0.73)		0.29 (0.09, 1.02)		0.31 (0.09, 1.06)			0.38 (0.26, 0.53)		0.69 (0.46, 1.04)		0.75 (0.51, 1.11)
Smoke		0.921		0.523		0.822			0.396		0.737		0.812
Non-Smoker	0.25 (0.10, 0.58)		0.35 (0.13, 0.94)		0.29 (0.08, 1.01)			0.34 (0.24, 0.48)		0.61 (0.42, 0.88)		0.86 (0.59, 1.25)
Smoker	0.23 (0.11, 0.49)		0.28 (0.13, 0.60)		0.25 (0.11, 0.57)			0.42 (0.30, 0.60)		0.70 (0.50, 1.00)		0.77 (0.55, 1.08)
Drink		0.235		0.324		0.475			0.009		0.018		0.007
Non-Drinker	0.38 (0.16, 0.91)		0.46 (0.16, 1.27)		0.41 (0.12, 1.38)			0.72 (0.46, 1.14)		1.08 (0.67, 1.75)		1.33 (0.79, 2.24)
Drinker	0.20 (0.10, 0.40)		0.27 (0.12, 0.58)		0.23 (0.10, 0.56)			0.35 (0.25, 0.47)		0.60 (0.44, 0.82)		0.69 (0.51, 0.94)
CVD		0.384		0.982		0.965			0.571		0.46		0.311
Non-CVD	0.21 (0.10, 0.46)		0.30 (0.13, 0.71)		0.27 (0.11, 0.66)			0.45 (0.35, 0.59)		0.76 (0.58, 0.99)		0.84 (0.63, 1.12)
CVD	0.39 (0.15, 1.01)		0.22 (0.07, 0.66)		0.31 (0.09, 0.99)			0.38 (0.21, 0.69)		0.62 (0.35, 1.12)		0.61 (0.36, 1.03)
Diabetes		0.31		0.443		0.591			0.306		0.277		0.299
Non-Diabetes	0.21 (0.10, 0.43)		0.26 (0.11, 0.57)		0.21 (0.09, 0.53)			0.48 (0.37, 0.62)		0.81 (0.62, 1.07)		0.85 (0.64, 1.13)
Diabetes	0.39 (0.16, 0.97)		0.43 (0.14, 1.31)		0.49 (0.14, 1.71)			0.35 (0.20, 0.62)		0.52 (0.27, 1.00)		0.62 (0.32, 1.21)
Sleep trouble		0.071		0.134		0.111			0.137		0.158		0.11
Non-Sleep trouble	0.10 (0.04, 0.24)		0.15 (0.06, 0.40)		0.13 (0.05, 0.39)			0.33 (0.23, 0.48)		0.69 (0.47, 1.03)		0.77 (0.52, 1.15)
Sleep trouble	0.30 (0.14, 0.66)		0.39 (0.16, 0.96)		0.40 (0.16, 1.01)			0.50 (0.35, 0.71)		0.76 (0.53, 1.09)		0.85 (0.58, 1.23)
Crude: No additional adjustment of covariates.
Adjusted 1: Adjusted for gender, age, race, educational level, marital status, and PIR.
Adjusted 2: Adjusted as for adjusted 1, additionally adjusted BMI, smoking status, drinking status, CVD, diabetes, and sleep trouble.
P-values less than 0.05 are shown in bold.
